# Supplementary material for: Rapid health impact assessment of COVID-19 on families with children with disabilities living in low-income communities in Lusaka, Zambia
Source: PLoS One. 2021 Dec 15;16(12):e0260486. doi: 10.1371/journal.pone.0260486 (PMC8673599; doi:10.1371/journal.pone.0260486)
Supplement: S1 Data — (ZIP) [file pone.0260486.s001.zip]

Archive with 4 entries (4 files):
- DiD  Government & iNGO Data.xlsx
- DiD CCG.xlsx
- DiD Family (Kusamala+) Interview Data.xlsx
- DiD Health Facility Supervisor Data.xlsx
