# Supplementary material for: Rapid health impact assessment of COVID-19 on families with children with disabilities living in low-income communities in Lusaka, Zambia
Source: PLoS One. 2021 Dec 15;16(12):e0260486. doi: 10.1371/journal.pone.0260486 (PMC8673599; doi:10.1371/journal.pone.0260486)
Supplement: S1 Data — (ZIP) [file pone.0260486.s001.zip › DiD Government & iNGO Data.xlsx]

## Sheet: Form Responses 1
Interviewee's Organization	1. What do you think are the main issues facing children with disabilities during COVID-19?	2. What programs or policies are in place to identify children at high risk of COVID-19 and the secondary impacts of COVID-19?	2a. How is that going? What is working well?	3. What different or additional needs do children with disabilities have in the context of COVID-19?	3a. What are the main issues for caregivers of children with disabilities?	3b. How did you get this information?	4. How would you say that supporting children with disabilities can contribute to recovery from the COVID-19 crisis?	5. What do you see as remaining needs for programs and policies to help children with disabilities during the COVID-19 pandemic?	5a. What plans are there for addressing these gaps?	5b. What type of information would help you implement these plans?	6. Is there anything else you would like to add before we close our discussion?	Interviewer's comments / impressions (optional):
ZAPD - National office	I think some of the CWDs have no access to rehabilitation services such as physiotherapy as they were closed, those CWDs with Intellectual disabilities had no access to information as the language is very difficult for them to grasp and there is no one to interpolate. some parents stopped work and so it was difficult for them to survive. even those who worked in a restaurant, bars, hotels and ent…	Apart from the fact that screening is done at school, under five that is done at the clinic, there may be screening. But there is no bigger program really. currently ILO is developing a COVID 19 protocol.	going on well but need more programs	- Some children with certain disabilities face more challenges when it comes to mobility. they need more support in accessing PPEs and other services. information should brought to their level	i think they spend much time with their CWds and little time to look for support, most of them have no information, they don't have resources to buy PPEs and other supplies.	i get information from our reports, other stakeholders, through interaction with Families with CWDs when doing awareness raising.	i think CWDs are part of the society, they need to be supported. there are more worries because they lacky lot of things and supplies and PPEs, so that can change	i thnk information gaps, institution barriers, they are also not included in programming. communication barrier as well. They can also contract COVID 19 through assistive devices.	i think we are promoting inclusion, drafting of covid 19 protocal , provision of social cash transfer emergency fund. am not sure of others.	narrowing information to persons with disability	i just want to appeal to service providers especially MOH to include CWDs and their families.
MCDSS	Non availability of PPEs, income at house hold level is very low because most parents stayed away from work, others lost their jobs and so it is very difficult to feed their families	there is no program currently or maybe i don't know. the only programme that is there is CIF+ children in families that is aimed at making sure children grow in families.	am not sure	Additional needs may include education, we have no facilities to offer special education. also materials to use for certain disabilities. those with hearing problems or speech problems have difficulties with the service providers. Sun cream for the albinos are not available because we do not have the capacity to procure.	They usually don't have Hearing aid for their children, crutches, wheelchairs and other equipment. they also have no enough information on COVID-19. others dont go to the clinic for fear of being quarantined	Through observation	firstly if the able bodied can feel the impact of covid 19, what of those with disabilities. they will copy with the current situation. they really need alot of help in the current challenges	There are little programs to do with education, there may be the policy but no specific programs to help achieve those policies. we need more programs in line with education, community physio and awareness programs like Kusamala plus and empowerment programs to	social protection programs such as SCT . guidelines are being made but as you may be aware, there is no enough funding from the government.	the key for me is lobbying for more partnership to help the vulnerable children in the community	i would like to say that as partners, you have done so well to help the children with Disabilities. we just need to do more in helping the CWDs in our communities in terms of skill development and education.
