# Supplementary material for: Rapid health impact assessment of COVID-19 on families with children with disabilities living in low-income communities in Lusaka, Zambia
Source: PLoS One. 2021 Dec 15;16(12):e0260486. doi: 10.1371/journal.pone.0260486 (PMC8673599; doi:10.1371/journal.pone.0260486)
Supplement: S1 Data — (ZIP) [file pone.0260486.s001.zip › DiD CCG.xlsx]

## Sheet: Form Responses 1
Interviewee's role	1. Tell me what you have observed about COVID-19 practices in the community, specifically related to the families with children with disabilities?	2a. Tell me what your families with children with disability are experiencing related to [access to health care].	2b. Tell me what your families with children with disability are experiencing related to [housing and livelihood].	2c. Tell me what your families with children with disability are experiencing related to [access to adequate food].	2d. Tell me what your families with children with disability are experiencing related to [changes in quality of home-based care or health of child].	2e. Tell me what your families with children with disability are experiencing related to [changes in the perceptions toward children with disabilities at the household or community level].	3a. Are there any interventions that communities have done to mitigate risk for children with disabilities? Please comment on any new initiatives in terms of [housing and livelihood].	3b. Are there any interventions that communities have done to mitigate risk for children with disabilities? Please comment on any new initiatives in terms of [access to health care].	3c. Are there any interventions that communities have done to mitigate risk for children with disabilities? Please comment on any new initiatives in terms of [food and nutrition].	3d. Are there any interventions that communities have done to mitigate risk for children with disabilities? Please comment on any new initiatives in terms of [stress and mental well-being].	3e. Are there any interventions that communities have done to mitigate risk for children with disabilities? Please comment on any new initiatives in terms of [access to education].	3f. Are there any interventions that communities have done to mitigate risk for children with disabilities? Please comment on any new initiatives in terms of [safety and risk of separation].	4. Have you lost track of families? For example did they move or stop participation? Do you have any details on the change or why that occurred?	5. Tell me about what your own practices, worries and self-care are related to COVID-19.	6. What are some recommendations for the government leadership to support families with children with disabilities, communities and you during COVID-19?	7. Is there anything else you would like to share regarding your experience with COVID-19 or that of the families you work with?	Length of interview (minutes)	Interviewer's comments / impressions (optional):
Community care giver	Some children with disabilities don't manage to practice self hygiene because they can't use theirs hands. Children don't comply to some measures like wearing masks, they just wear it for a short time and remove it. They receive information about prevention of COVID-19 in local languages making it easy of them to understand but its difficult for those who have hearing impairment.	They are able to access health care like getting medications but they have not had physiotherapy.	Some have lost housing because their parents lost jobs and couldn't pay rent.	Don't have enough food at home at times they just have one meal some nothing at all.	Some families have put more efforts in caring for their children but some face challenges like those with children that have autism.	People in the community are now more receptive to children with disabilities because of the engagement we have with over disability.		They don't line up when they come at the clinic, they are attended to first.	No interventions have been put in place to improve food and nutrition.	No interventions in place	No interventions have been put in place some have stopped schooling, some have no access to school and others don't have support.	No interventions	Yes have lost track of some families due to movements from one area to another and they don't pick up calls.	I always wash my hands and cover myself with face mask. Am worried about the children with disabilities if they get COVID-19 it will be hard for them to fight the disease.	The government should support the families with children disabilities financially. They should also help them with hand washing supplies and face masks.	Social distance can't be achieved in some households they are too many.	30	No comments
Community care giver	Because of the guidelines of masking up, CWDs are not free to be in the healthy facility, they are told to stay home, they may be washing hands but not with soap, they have no access to handsanitizers	it is very difficult for now, they are rarely accessing services like done always. Unless if a physio therapist visits them.	most of the families were doing some small businesses but because of Covid 19, they stopped and it is difficult for them to pay rentals and get food. they have lost their capital and small businesses	some parents even ask me for some little money to get food, because they are home all the time, it is very difficult to feed their families especially CWDs	Parents fail to get all the necessary food and nutrients because of nothing to do. they also have to take care for the child.	Most of the families have frustrations because of failing to get what their CWDs need.	The government were giving each family a K1,600 as emergency fund, but only a few benefited, if they could start with Families with CWDs first maybe.	no new interventions apart from the ongoing sensitizations	Jesus cares organisation was giving a bag of Mealie meal to each family BUT only a few benefited.	no new interventions	the number of CWDs in school is very small, i only have 3 out of 12 children in school. There is no intervention seen in the community to improve the quality of education for CWDs.	Jesus cares and Cmmb (kusamala) do positive parenting talks. no other interventions seen.	i have lost two families, one shifted to chilanga to stay with the relative because they couldn't pay for rentals. other one shifted to KUKU compound because she failed to pay rentals too.	i always wash my hands, maintain social distance and wear masks, i educate others too. am worried if COVID 19 continues, it will be difficult for me to continue getting masks, i will have to find other means of feeding my children too.	Government should give all the CWDs social cash transfer fund, CWDs should be supplied with food and other supplies. government should allow CWDs go to school without fees, private schools are expensive	i feel we need to work together in delivering help and support for these Children	37
Community care giver	Some children with disabilities are not able to wash their hands because they can't move them. They don't use PPE correctly. The information given is educative and is simple for children and everyone to understand.	They are able to access healthcare whenever the child is sick	Some have moved because they can't afford rentals	They don't have access to adequate food.	Some children are neglected because their parents have to look for food.	Children with disabilities are now accepted by the community and some times the community helps in identifying children with disabilities	No interventions have been put in place	They were given face masks	Received some food staffs	No interventions	No interventions	No interventions	Yes they moved because the mother got sick	I wash my hands regularly, put on face mask when am going out. When the pandemic was on pick I was not going for work which made it hard for me to provide for my family	Families with children with disabilities need financial support and to be trained in skills that will enable them to work for themselves. They should give them PPE's regularly. They should also be providing transportation for them especially when they want to go to school and when accessing healthcare		20	I didn't ask question 7. But generally the CCG is working well she really knows the challenges her families are facing.
CCG	They are not use PPE correctly	They are able to access health care	Some families have lost housing because they can afford to pay rentals. Low income.	No access to adequate food	Some children are neglected	People are now acceptable to children with disabilities	No intervention	No interventions	Some families received donations of food from well wishers	No interventions	No interventions	No interventions	Yes. They moved	I make sure my family and I are safe by washing hands and wearing face masks.	They should put up initiatives so that children with disabilities can be coming for physiotherapy. They should provide PPEs for children with disabilities. Should put up a lot of schools for children with disabilities. Food supplements Need representation in governing bodies.	Some care givers are not welcoming they are not participating as before.	25	No comments
CCG	A lot of people have relaxed in protecting themselves against COVID-19 they on longer use PPE regularly. They are receiving information on prevention against COVID-19 and the information is simple to understand.	They are able to access healthcare	Too many people in a household. Shifting to much	Not able to have adequate food	Some children are being neglected because parents have to look for money.	People's perceptions have changed towards children disabilities they are now considered in the communities.	No interventions	No interventions	The area members of parliament brought some food staffs for children with disabilities.	No interventions	Some children with disabilities are being helped by some well wishers in the community	No interventions	No haven't lost any family	Am very careful in keeping mymyself and family safe. Worried the way people have relaxed their guard against the virus.	Should provide food for children with disabilities. Make sure every child is educated. We need a lot of special schools.	Whenever I visit some families they think have brought money or food so when they found out have not they stop been welcoming.	27	No comments
Community care giver	The problems increased among families with disabilities, number of meals they have changed. some families dont even have masks, sanitizers and other PPEs.	it was difficult for the families to access physiotherapy as they were stopped coming to the clinic for physio.	they have no enouph money to pay rentals and other families were chased from their houses as they can not afford to pay.	Because most of them stopped their small businesses , the number of meals in their households reduced.	it is difficult for the families to have other supplies	The only challenge is that if their child catches COVID- 19, what will be of them	No interventions, there was only distribution of K1, 600 as COVID fund from the government only 2 families benefited from my list.	no interventions	no interventions	no intervention apart from the psycho- social support	no interventions	none	none	i do wash of my hands, clean my house, mask wearing and social distancing. i worry about how long Covid 19 will take, so many people have died from the disease.	Support families with CWDs with food and other supplies, take the CWDs to free schools	nothing	41
