# Supplementary material for: Rapid health impact assessment of COVID-19 on families with children with disabilities living in low-income communities in Lusaka, Zambia
Source: PLoS One. 2021 Dec 15;16(12):e0260486. doi: 10.1371/journal.pone.0260486 (PMC8673599; doi:10.1371/journal.pone.0260486)
Supplement: S1 Data — (ZIP) [file pone.0260486.s001.zip › DiD Family (Kusamala+) Interview Data.xlsx]

## Sheet: Form Responses 1
Consent for interview provided by participant	1. Age of the primary caregiver (years)	2. Sex of the primary caregiver	3. Level of education completed of the primary caregiver	4. Age of the child (years)	5. Sex of the child	6. Type of disability of the child	6a. Write down the child diagnosis if known.	7. Tell me what you know about COVID-19.	8. Have you, your child, or someone in your household tested positive for COVID-19?	8a-i. Is the person who tested positive the primary caregiver of the child? If not, what is the relationship to the child? (specify by selecting other)	8a-ii. How much contact does the person who tested positive have with the child (e.g., bathing, feeding, playing)?	9. Have you, your child, or someone in your household had symptoms of COVID-19? This includes fever, shortness of breath, coughing, loss of smell.	10. Do you know a friend or a neighbor who tested positive to COVID-19?	10a. If yes, when?	11. Have you been screened or tested for COVID-19?	11a. If yes, when?	12. What do you do to keep your child and family safe? Check all that apply.	13a. Do you have access to the following items? If yes, indicate if you usually purchase or make the items yourself. [Masks]	13a. Do you have access to the following items? If yes, indicate if you usually purchase or make the items yourself. [Hand washing supplies]	13a. Do you have access to the following items? If yes, indicate if you usually purchase or make the items yourself. [Hand sanitizer]	13a. Do you have access to the following items? If yes, indicate if you usually purchase or make the items yourself. [Household cleaning detergents/liquids]	13b. How affordable are the following items to your family? [Masks]	13b. How affordable are the following items to your family? [Hand washing supplies]	13b. How affordable are the following items to your family? [Hand sanitizer]	13b. How affordable are the following items to your family? [Household cleaning detergents/liquids]	13c. Are the following items easy to find for your family? [Masks]	13c. Are the following items easy to find for your family? [Hand washing supplies]	13c. Are the following items easy to find for your family? [Hand sanitizer]	13c. Are the following items easy to find for your family? [Household cleaning detergents/liquids]	14a. Where did you first hear about COVID-19? (Check all that apply)	14b. Where do you keep current about what is happening with COVID-19?	15. To what extent did COVID-19 and the response impact your ability to access adequate food for your household?	Tell me about your experiences accessing food and how it has changed over the past several months?	Tell me about your household food consumption in general. How has it been different for you compared to other families in your community?	16. To what extent did COVID-19 and the response impact your housing and livelihood?	Tell me about your experiences of housing stability and who is available to care for your child with a disability?	Tell me about your experiences of housing stability and who is available to care for your child with a disability in general. How has it been different for you compared to other families in your community?	17. To what extent did COVID-19-19 and the response impact your child with disabilities safety and risk of separation?	Tell me about your experiences around your child’s safety and risk of child separation?	Tell me about your experiences around your child’s safety and risk of child separation in general. How has it been different for you compared to other families in your community?	18. To what extent did COVID-19 and the response impact your child’s health and wellness and their health care access?	Tell me about your experiences accessing healthcare for your child with disabilities?	Tell me about your experiences accessing healthcare for your child with disabilities in general? How has it been different for you compared to other families in your community?	19. To what extent did COVID-19 and the response impact your feelings of stress or mental well-being?	Tell me about your stress and mental well-being over the past several months?	Tell me about your stress and mental well-being in general. How has it been different for you compared to other families in your community?	20. To what extent did COVID-19 and the response impact feelings of stress or mental well-being for your child with disabilities?	Tell me about the stress and mental well-being of your child with disabilities over the past several months?	Tell me about your child’s stress and mental well-being in general. How has it been different for your child compared to others in your community?
Yes	20-29	Female	Primary level	12-15	Male	Physical		We can prevent it by washing hands. You will have flu and coughing when you have it.	No			No	No		Yes	Two months ago	Reduce contact with others	Yes, I make it myself	Yes, I purchase it	No, I do not have access	Yes, I purchase it	Very affordable	Somewhat affordable	Not affordable	Somewhat affordable	Easy to find	Easy to find	Not easy to find	Easy to find	Radio, Television, Health facility	Radio, Television	To a small extent	Less food consumption		To a great extent	We have less income as family		To a great extent	I don't leave my child alone. Have put more effort to care for my child		It has not changed		Am able to access health care for my child when he is sick without delay. My child is attended to first at the clinic compared to other families.	It has not changed		Am not stressed or worried.	It has not changed		My child is well.
Yes	50-59	Female	Early Childhood Education level	6-11	Male	Physical	Celebral palsy	what i know is that i have to Wash my hands, maintain social distancing and use hand sanitizer for me to prevent myself	No			Yes	No		No		Use masks, Hand wahsing	Yes, I purchase it	No, I do not have access	No, I do not have access	No, I do not have access	Somewhat affordable	Not affordable	Not affordable	Somewhat affordable	Somewhat easy to find	Somewhat easy to find	Not easy to find	Somewhat easy to find	Health facility	Health facility, Friend or relative	To a great extent	I was doing some small business (selling tomatoes) but i had to stop because of the corona virus. i currently don't even have enough food for me and Moses and i have not received any assistance from anyone apart from my son.		To a great extent	I cant work or do my small buisness, my son was paying for rentals but he had his family to take care of too. so he currently to us in his house, i now live with him, his children (my grand children) and with Moses too. Water is just behind the house so i have no problem with that		To a small extent	i might have wanted to to have Moses being kept by the other person, but i mean who can keep my grand child. it is currently very difficult for me and my son to take care of the family but there is nothing i can do at the moment.		It has not changed		i cant say there is change or improvement or not. i don't take Moses to the physiotherapy, i cant simply manage. i haven't been doing so because he moves around, i also have no transport to take him. The CCG has referred me to go to the hospital for physiotherapy but i cant manage.	To a great extent	i haven't been doing my small business, i have lost the capital. where will i find the capital to start again? i currently just pack and sell water for the past two months. am still thinking how i can better position myself to start another another business, it is just quiet hard.		It has not changed		Maybe i just don't know. it is just currently difficult to give him all the necessary foods and supplies.
Yes	50-59	Female	Early Childhood Education level	6-11	Male	Physical		This is the disease which can be prevented by staying at home.	No			No	No		No		Use masks, Hand wahsing, Reduce contact with others	Yes, I purchase it	No, I do not have access	No, I do not have access	Yes, I purchase it	Very affordable	Not affordable	Somewhat affordable	Not affordable	Easy to find	Somewhat easy to find	Somewhat easy to find	Easy to find	Television, Health facility, Friend or relative	Television, Health facility, Friend or relative	To a great extent	We used to have 3 to 4 meals in a day. now we have 1 to 2 meals in a day. my grandchild has reduced weight. i have only received 1 bag of mealie meal from some institution 3 months ago.		It has not changed		i don't pay rentals, i live with my 8 children. Bright is my grand child, his mother rents a 1 roomed house and her husband died along time ago.So she has to ove around looking for food. i help her by keeping her child.	To a small extent	My grand child almost began to go on the street with other children to beg for money because of less food in the house.		To a small extent	i went to the clinic, i first forgot my mask, i was sent back home. i went there for the second time, i wasn't given the medicine because there was no medicine, i was told to buy but i couldn't afford it. i have never thought of safety at the clinic		To a small extent	i have just been thinking and afraid of what would happen if i catch the corona virus . Everyone who was helping me had stopped working, it is very difficult to find food. i currently get some small money from one tenant at my house and i use it to buy food. i also think of what will happen if Covid 19 continues .		To a small extent	he almost joined the street for begging, i continue to counsel him and stop him from doing so
Yes	50-59	Female	Early Childhood Education level	6-11	Male	Physical		This is the disease which can be prevented by staying at home.	No			No	No		No		Use masks, Hand wahsing, Reduce contact with others	Yes, I purchase it	No, I do not have access	No, I do not have access	Yes, I purchase it	Very affordable	Not affordable	Somewhat affordable	Not affordable	Easy to find	Somewhat easy to find	Somewhat easy to find	Easy to find	Television, Health facility, Friend or relative	Television, Health facility, Friend or relative	To a great extent	We used to have 3 to 4 meals in a day. now we have 1 to 2 meals in a day. my grandchild has reduced weight. i have only received 1 bag of mealie meal from some institution 3 months ago.		It has not changed		i don't pay rentals, i live with my 8 children. Bright is my grand child, his mother rents a 1 roomed house and her husband died along time ago.So she has to ove around looking for food. i help her by keeping her child.	To a small extent	My grand child almost began to go on the street with other children to beg for money because of less food in the house.		To a small extent	i went to the clinic, i first forgot my mask, i was sent back home. i went there for the second time, i wasn't given the medicine because there was no medicine, i was told to buy but i couldn't afford it. i have never thought of safety at the clinic		To a small extent	i have just been thinking and afraid of what would happen if i catch the corona virus . Everyone who was helping me had stopped working, it is very difficult to find food. i currently get some small money from one tenant at my house and i use it to buy food. i also think of what will happen if Covid 19 continues .		To a small extent	he almost joined the street for begging, i continue to counsel him and stop him from doing so
Yes	20-29	Female	Junior Secondary	6-11	Female	Physical	celebral palsy	this is the disease that came and can be prevented by handwashing, mask wearing , use of hand sanitizer, symptoms include fever, cough	No			No	Yes	june, 2020	Yes	2 weeks ago	Use masks, Hand wahsing, Reduce contact with others	Yes, I purchase it	Yes, I purchase it	No, I do not have access	Yes, I purchase it	Somewhat affordable	Not affordable	Not affordable	Not affordable	Somewhat easy to find	Somewhat easy to find	Not easy to find	Easy to find	Television, Friend or relative	Television, Friend or relative	To a great extent	i had stopped going for work which i was daily paid , so sometimes i don't find any food for me and my child, My husband run away along time ago, my family doesn't want to stay with me . i cant afford a balanced meal for my child as i am taught.no one has assisted me so far. i almost took my life, but with the support of the CCG from the clinic and my friends at church, am here still fighting for…		To a great extent	My church members help me pay for the rentals, only my young brother from my family side is there to support me and help me a little. i live with my child in a 1 room that i rent.		It has not changed		I have always been thinking and planning on taking care of my child looking at the different problems that am facing.	To a great extent	Physiotherapy closed, i cant take my child to the clinic now , i was promised to be called for appointments but i wasn't called. i have been doing the basic physiotherapy myself with the support of the community care giver.		To a great extent	i mostly have had headaches with a lot of questions like where to find food, diapers for my child and others and this drained me a lot. i thought of just dying. But with the help of the healthy workers and other friends, am here for my child.		To a small extent	just been difficult because of no enough food that i know she needs all the time
Yes	40-49	Female	Primary level	16-20	Male	Physical		Its a killer disease that is transmissible and can be prevented through self care.	No			Yes	No		No		Use masks, Hand wahsing	Yes, I purchase it	Yes, I purchase it	No, I do not have access	Yes, I purchase it	Somewhat affordable	Somewhat affordable	Not affordable	Somewhat affordable	Easy to find	Easy to find	Not easy to find	Somewhat easy to find	Radio, Television, Friend or relative	Radio, Television	To a great extent	Our diet has changed we have less food. We have not received any assistance related to food. Some people in the community were given COVID -19 relief money but my name did not come out.		To a great extent	My husband's business is not doing fine because of COVID-19 so we don't have enough income to meet the needs of the family especially my child with disability.		To a small extent	Am unable to full care for my child with disability because I have to look after his siblings as well.		It has not changed		I am able to access health care and we are protected from exposure to COVID-19. Transportation has always been difficult to find for the clinic is very far.	It has not changed		Am coping well.	It has not changed		My child is doing fine.
Yes	60 and older	Female	Junior Secondary	16-20	Female	Physical	Injury	I know it can be prevented and when you have it you will be coughing and will have high fever.	No			No	No		Yes	3 months ago	Use masks, Social distance, Hand wahsing, Reduce contact with others	Yes, I make it myself	Yes, I purchase it	Yes, I purchase it	Yes, I purchase it	Very affordable	Somewhat affordable	Somewhat affordable	Somewhat affordable	Easy to find	Easy to find	Somewhat easy to find	Somewhat easy to find	Radio, Television	Radio, Television	To a great extent	Our diet has changed we can not afford nutritious food and we have less food consumption. We didn't receive any assistance from the government or any one in the community.		To a great extent	My husband lost his job so we have less income.		It has not changed		My child is safe	To a small extent	We have been told not to go for physiotherapy because of COVID-19. At times I delay to seek medical care when am sick fear of been exposed to COVID-19 and we usually find it difficult to access transportation.		It has not changed		Am not stressed about COVID-19	It has not changed		My child is doing well
Yes	40-49	Female	Primary level	16-20	Male	Physical		Its an airborne disease	No			Yes	No		No		Use masks, Social distance, Hand wahsing, Reduce contact with others	Yes, I purchase it	No, I do not have access	No, I do not have access	No, I do not have access	Very affordable	Somewhat affordable	Not affordable	Somewhat affordable	Easy to find	Somewhat easy to find	Not easy to find	Somewhat easy to find	Radio, Television	Radio, Television, Friend or relative	To a great extent	We have less food at home at times we miss meals. We had received assistance from the government when they were giving COVID-19 relief money.		To a great extent	We have less income as family because they only to depend on me to provided and had lost employment during this same period of COVID-19.		It has not changed		My child is well cared of by his siblings when am not around	To a small extent	I delay to go to the clinic and we no longer go for physiotherapy		It has not changed		Am not stress because of COVID-19	To a great extent	My was is not able to play with his friends outside which is affecting his mental well being.
Yes	30-39	Female	Primary level	6-11	Female	Hearing		Staying clean and washing hands with soap every time.	No			No	No		Yes	Two months ago	Hand wahsing	No, I do not have access	Yes, I purchase it	No, I do not have access	Yes, I purchase it	Somewhat affordable	Somewhat affordable	Not affordable	Very affordable	Easy to find	Easy to find	Somewhat easy to find	Easy to find	Radio, Television, Friend or relative	Radio, Television	To a great extent	We are not able to have enough food to Carter for everyone at home. We have not received any assistance related to food.		To a great extent	We don't have an income as a family we depend on our elder blind sister who asks for arms in Town, so when people give her then we will have food at home if people don't give then no food at home.		To a great extent	My child is not safe most of the times she goes with my sister in town to ask for money		It has not changed		We are able to take him to the clinic when he is sick	To a great extent	I always think about our family. I have a brother who is mad and a blind sister. Am always looking for ways to help out the family and we haven't paid rentals for some months now.		To a great extent	She has not coped well with COVID-19
Yes	30-39	Female	Primary level	6-11	Male	Cognitive		COVID -19 can be prevented by washing hands regularly and wearing a mask.	No			No	No		Yes	A month ago	Use masks, Hand wahsing	Yes, I purchase it	Yes, I purchase it	Yes, I purchase it	Yes, I purchase it	Very affordable	Somewhat affordable	Somewhat affordable	Very affordable	Easy to find	Easy to find	Somewhat easy to find	Easy to find	Radio, Television, Health facility, Friend or relative	Radio, Television, Health facility, Friend or relative	To a great extent	The diet has changed we don't have more food at home as before and some times we miss meals. Haven't received any assistance related to food.		To a great extent	Our income as a family has reduced am not working currently because of COVID -19.		It has not changed		My child safe am always with him and take care of him.	To a great extent	Had missed an appointment because didn't have transport.		It has not changed		Am not stressed.	It has not changed		My child is mentally fine.
Yes	60 and older	Female	Primary level	12-15	Male	Hearing		Observing good hygiene can protect you from COVID -19.	No			Yes	No		No		Use masks, Hand wahsing	Yes, I purchase it	No, I do not have access	No, I do not have access	Yes, I purchase it	Somewhat affordable	Somewhat affordable	Somewhat affordable	Very affordable	Easy to find	Somewhat easy to find	Somewhat easy to find	Easy to find	Radio, Television, Friend or relative	Television, Health facility, Friend or relative	To a great extent	Our diet has changed we don't eat as we used to because food prices have gone up. We haven't received any assistance related to food.		To a great extent	We have no income as at now because my daughter who was supporting us stooped working.		It has not changed		My child is safe.	It has not changed		We are able to to access healthcare.	To a small extent	It's stressing to be always putting on face masks I just want this disease to end so that I can have peace.		It has not changed		My child is well
Yes	30-39	Female	Primary level	3-5	Female	Physical		We need to wash our hands regularly to protect ourselves.	No			Yes	No		No		Hand wahsing, Reduce contact with others	Yes, I purchase it	Yes, I purchase it	No, I do not have access	Yes, I purchase it	Somewhat affordable	Somewhat affordable	Somewhat affordable	Somewhat affordable	Easy to find	Easy to find	Somewhat easy to find	Easy to find	Radio, Television	Television	To a great extent	Our diet has changed we have less food. No assistance received related to food.		To a great extent	Our income as family has reduced. We don't run any business currently because of the lockdown		It has not changed		My child is well taken care of.	It has not changed		Am able to access healthcare whenever my child is sick.	It has not changed		Am not stressed	It has not changed		My child mentally well
Yes	60 and older	Female	Early Childhood Education level	16-20	Female	Physical	Celebral palsy	this is an infection with common signs such as chest pains, cough, throat souls and breathing difficulties.	No			No	No		Yes	yesterday	Use masks, Hand wahsing	No, I do not have access	No, I do not have access	No, I do not have access	No, I do not have access	Somewhat affordable	Not affordable	Not affordable	Somewhat affordable	Easy to find	Somewhat easy to find	Not easy to find	Somewhat easy to find	Television, Friend or relative	Television, Health facility	To a great extent	me and my other child stopped doing some small business, we have not received any assistance from any one apart from the K1600 emergency fund from government. the number of meals changed and it was very difficult for Anna to copy.		To a great extent	i live in my house with other 8 people my children and grand children, i feed the entire family , water is just behind the house. since i stopped my small business other family members could help me a little.		It has not changed		i work hard to feed Anna, but this time she has only 1 meal in a day, i pray that i find something to do for me to provide with at-least three meals	To a small extent	i have not taken her to the clinic for a long time, i need money to take her for operation , i dont have that money.		To a small extent	although am used but it is hard for me to look after the entire family		It has not changed		maybe i have not observed that in my child, everything looks the same with my child. maybe just the fact that there are less meals now.
Yes	50-59	Male	Primary level	6-11	Female	Cognitive		CORONA VIRUS is a disease that can be prevented by washing hands regularly, social distancing and wearing of masks	No			No	No		Yes	a week ago	Use masks, Social distance, Hand wahsing	Yes, I purchase it	No, I do not have access	No, I do not have access	No, I do not have access	Very affordable	Not affordable	Not affordable	Not affordable	Easy to find	Not easy to find	Not easy to find	Easy to find	Television	Television, Health facility, Friend or relative	To a great extent	some days we stay the entire day without a meal, we could have three meals but now it is 1 or no meal. my sister is the one who helps me with some money to buy food. My wife worked as a maid but no longer doing so.		To a small extent	i live in a family house, me and my wife no longer do anything. My sister does some small business to help us feed the family.		To a great extent	Sometimes my child usually runs away to eat from other peoples homes. She is sometimes on the run to other people for begging- i fear that she may go for good.		It has not changed		i don't take her to the clinic, i was refereed to UTH but i don't have the capacity to purchase what she needs as recommended by the Doctor	To a great extent	She was sent back from school because the teacher complained that she disturbe others, i feel very bad. i feel like i need to give her slot of stuff right now but i cant manage to do that.		To a small extent	She stays home but without food she runs to other people for begging.when she sees her friends going to school, she cries because she wants shcool as well.
Yes	30-39	Female	Junior Secondary	3-5	Male	Physical	Celebral palsy	Corona Virus is the disease that comes if you don't wash hands, mask up and social distancing.	No			No	No		Yes	July, 2020	Use masks, Social distance, Hand wahsing	No, I do not have access	No, I do not have access	No, I do not have access	No, I do not have access	Somewhat affordable	Not affordable	Not affordable	Not affordable	Easy to find	Easy to find	Somewhat easy to find	Easy to find	Television, Health facility	Radio, Television, Health facility, Friend or relative	To a great extent	i had no enough money for food and other supplies, my husband had stopped working and i did not receive any assistance from anyone.		To a great extent	i had not paid rentals for 4 months, my landlord understood my situation and allowed us to stay without paying.		It has not changed		my child is still young, he needs a lot of care from me	To a great extent	i was not taking my child to the hospital, they had closed physio on my own, the CCG helped me on how to do it on my own.		It has not changed		Iam a strong person and i can take care of my mental health, my husband supports me well to copy with all situations.	It has not changed		my child is still young
Yes	20-29	Female	Junior Secondary	6-11	Female	Physical	CELEBRAL PALSY	i think this is a disease that comes and can be avoided by hand wash, mask wearing, use of hand sanitizer. symptoms includes fever, cough, difficult in breathing.	No			No	Yes	three months ago	Yes	2 weeks ago	Use masks, Hand wahsing, Reduce contact with others, hand sanitizer	Yes, I purchase it	Yes, I purchase it	No, I do not have access	Yes, I purchase it	Somewhat affordable	Not affordable	Not affordable	Not affordable	Somewhat easy to find	Somewhat easy to find	Not easy to find	Not easy to find	Television, Friend or relative	Television, Friend or relative	To a great extent	i stopped going for work which am daily paid, so sometimes i cannot find food for my child. My husband run away along time ago, my family is not ready to support me and my child.		To a great extent	i get some help from my friends and neighbours.		To a small extent	it is often difficult when i think of my future with my child.		To a great extent	physiotherapy closed so it is not easy for me to take my child to the clinic, at least now i can go only once in a week. i do the rest of the activities alone at home.		To a great extent	my child keeps me giving strength to move on.		It has not changed		i have not seen that in my child.
Yes	30-39	Female	Junior Secondary	12-15	Female	Cognitive		It's an airborne disease that comes with symptoms like coughing and high fever.	No			No	No		No		Use masks, Social distance, Hand wahsing, Reduce contact with others	Yes, I purchase it	No, I do not have access	No, I do not have access	Yes, I purchase it	Very affordable	Somewhat affordable	Somewhat affordable	Very affordable	Easy to find	Easy to find	Somewhat easy to find	Easy to find	Radio, Television, Health facility, Internet	Radio, Television, Health facility, Friend or relative, Internet	It has not changed		We are able to access adequate food	To a small extent	Am not working and my husband was put on hold at his work place this reduced our income		It has not changed		My is safe even if am not home she is able to stay home alone.	It has not changed		We are able to access healthcare	It has not changed		Am not stressed because I know what to do to protect myself and my family from COVID-19	It has not changed		She is copying up well
Yes	40-49	Female	Primary level	3-5	Male	Physical		Airborne disease. Need to keep ourselves safe by washing and wearing face masks	No			No	No		No		Use masks, Social distance, Hand wahsing	Yes, I purchase it	Yes, I purchase it	No, I do not have access	Yes, I purchase it	Very affordable	Very affordable	Not affordable	Very affordable	Easy to find	Easy to find	Somewhat easy to find	Easy to find	Radio, Television, Health facility, Social media	Radio, Television, Health facility	To a great extent	We are not able to access enough food. Received some assistance of food		To a great extent	We don't have income am not working and what my husband find is not enough to sustain us.		It has not changed		Am always with my child	To a great extent	Most of my child's appointments with the doctor were cancelled		To a great extent	Am worried of what am going to give my child		It has not changed		My child is not able to communicate
Yes	40-49	Female	Primary level	12-15	Male	Hearing		It's a respiratory disease.	No			No	No		Yes	6 months ago	Use masks, Social distance, Hand wahsing, Reduce contact with others	Yes, I purchase it	Yes, I purchase it	No, I do not have access	Yes, I purchase it	Very affordable	Somewhat affordable	Not affordable	Very affordable	Easy to find	Easy to find	Somewhat easy to find	Easy to find	Radio, Television, Health facility, Friend or relative	Radio, Television, Health facility, Friend or relative, Internet	To a great extent	We don't have access to nutritious food just eating the same things every time. Have not received any assistance related to food.		To a great extent	Our income has reduced am not working currently my husband is the only one working and what he gets is little for the family		It has not changed		My child is safe his elder brother and sister take care of him	It has not changed		Am able to access healthcare services	To a great extent	My mental well being is fine though am not able to move my leg was hit by a bus		It has not changed		My child is well
Yes	30-39	Female	Primary level	6-11	Male	Physical		It starts with fever and you will have a running nose and coughing. If you have those symptoms you have to go the clinic and we can protect ourselves by washing hands with soap regularly.	No			No	No		Yes	A month ago	Use masks, Social distance, Hand wahsing, Reduce contact with others	Yes, I purchase it	Yes, I purchase it	Yes, I purchase it	Yes, I purchase it	Very affordable	Very affordable	Very affordable	Very affordable	Easy to find	Easy to find	Easy to find	Easy to find	Radio, Television, Health facility, Internet, Social media	Radio, Television, Health facility, Friend or relative, Internet, Social media	To a great extent	We have less food my child as even lost some weight. We received some assistance from well wishers		To a great extent	Am not working now because the company put us on hold without pay fortunately the house we are staying in is my father's if it wasn't so could have suffered to look for money rentals and food.		It has improved		My child is always taken care of.	To a great extent	I missed some appointments because I couldn't manage to carry my child to the clinic I didn't have transportation.		To a great extent	Am a bit worried about how am going to provide for my family and now it's worse since my husband passed away.		It has not changed		He is at least doing fine.
Yes	60 and older	Female	Primary level	3-5	Female	Physical		Its an airborne disease prevention is by washing hands regularly	No			Yes	No		No		Use masks, Social distance, Hand wahsing	Yes, I purchase it	No, I do not have access	No, I do not have access	Yes, I purchase it	Somewhat affordable	Somewhat affordable	Somewhat affordable	Very affordable	Easy to find	Easy to find	Somewhat easy to find	Easy to find	Radio, Television	Radio, Television, Health facility	To a great extent	Don't have enough food at home. We received some assistance related to food from well wishers		To a great extent	Don't have any income only depend on people's help		It has not changed		My child is well taken care of	It has not changed		Am able to access health care for my child	It has not changed		Am not stressed	It has not changed		My child is mentally well
Yes	20-29	Female	Junior Secondary	6-11	Male	Physical	cp	this is the disease that can be prevented by handwashing and masking	No			No	No		Yes	june 2020	Use masks, Hand wahsing	Yes, I purchase it	No, I do not have access	No, I do not have access	No, I do not have access	Very affordable	Not affordable	Not affordable	Not affordable	Easy to find	Somewhat easy to find	Somewhat easy to find	Somewhat easy to find	Television, Friend or relative	Television, Health facility, Friend or relative	To a great extent	we have changed to eating two times than three times, my child lost some weight and i did not receive any assistance. the pressure is too much for me because of my child with disability.		To a small extent	it has been very difficult for me, i have a hair saloon but i closed it because of Corona. Am trying to get back. my sister helped us a little bit but she died and so we keep struggling.		It has not changed		Maybe i haven't just observed but he is fine and we here for him, it is just difficult to get him what he wants	To a small extent	It has been challenging for me, i only take him after making an appointment. The CCG has been with us on how to handle my child.		To a small extent	i always fear of catching the virus, especially when the deaths are being announced. i was drained in thoughts but i kept praying. but when i hear lot who recover, i gain some strengths		To a small extent	my child is always happy, only that we know he needs alot of food. often crying when needs some food.
Yes	30-39	Female	Primary level	6-11	Male	Physical		This is an infection that comes by shaking hands	No			No	No		Yes	MAY	Use masks, Social distance, Hand wahsing, Reduce contact with others	Yes, I purchase it	Yes, I purchase it	No, I do not have access	Yes, I purchase it	Very affordable	Somewhat affordable	Not affordable	Somewhat affordable	Easy to find	Somewhat easy to find	Not easy to find	Easy to find	Television	Television, Health facility, Friend or relative	To a small extent	Companies had closed which meant no work, no buisness and my husband had stopped working . no one came through to help me		To a small extent	i had difficulties in paying rentals.		It has not changed		there is no change, it might have been difficult for me but i love my child.	It has not changed		i don't take my child to the clinic	To a great extent	it has been very difficult to maintain my thoughts because of change of life.		It has not changed		i have not seen any change
Yes	50-59	Female	Primary level	6-11	Female	Physical, Cognitive	CELEBRAL PALSY	This is the killer disease, symptoms includes cough, fever, shortness of breath and it comes through shaking of hands.	No			No	No		Yes	week ago	Use masks, Social distance, Hand wahsing	Yes, I purchase it	Yes, I purchase it	No, I do not have access	Yes, I purchase it	Very affordable	Not affordable	Somewhat affordable	Not affordable	Easy to find	Somewhat easy to find	Not easy to find	Somewhat easy to find	Television, Health facility, Friend or relative	Television, Health facility, Friend or relative	To a great extent	i have shortages of house supplies, i cant afford to buy food stuff like meat, bag of mealie meal and because of this we all lack some nutrients. No assistance came to me from anyone.		To a small extent	i stopped doing some work because of covid 19 and so it was very difficult for me to support my family. i access water just nearby, but we gave each other chances when it comes to drawing water.		It has not changed		i make sure she feeds.	To a great extent	i was stopped taking my child to the physiotherapy at the clinic, i do play with my child at home and do some basic physiotherapy.		It has not changed		i manage myself well. i encouragements from different people.	It has not changed		just the same
Yes	40-49	Male	Post Secondary	16-20	Female	Cognitive		It's an airborne disease	No			Yes	Yes	My brother in law about some months ago	No		Use masks, Social distance, Hand wahsing, Reduce contact with others	Yes, I purchase it	Yes, I purchase it	No, I do not have access	Yes, I purchase it	Very affordable	Very affordable	Somewhat affordable	Very affordable	Easy to find	Easy to find	Somewhat easy to find	Easy to find	Radio, Television, Health facility, Friend or relative, Internet, Social media, WhatsApp group	Radio, Television, Health facility, Friend or relative, Internet, Social media, WhatsApp group	It has not changed		We are able to have adequate food	To a small extent	Our income reduced		It has not changed		My child is always with someone to look after her	It has not changed		Able to access healthcare services whenever necessary	It has not changed		Am not stressed or worried	It has not changed		My child is well
Yes	30-39	Female	Early Childhood Education level	6-11	Female	Cognitive		Self care by washing hands and wearing face mask can protect you from COVID-19	No			Yes	No		No		Use masks, Hand wahsing	Yes, I purchase it	Yes, I purchase it	No, I do not have access	Yes, I purchase it	Very affordable	Somewhat affordable	Not affordable	Very affordable	Easy to find	Easy to find	Somewhat easy to find	Easy to find	Television, Health facility, Friend or relative	Television, Health facility, Friend or relative	To a great extent	Not able to have adequate food		To a great extent	Don't have a regular income. I wash people's cloths		It has not changed		My child is safe I make sure there is someone to look after her when am not around	It has not changed		Able to access healthcare	It has not changed		Am not stressed	It has not changed		My child is doing fine
Yes	40-49	Male	Early Childhood Education level	6-11	Male	Physical		it is the disease that comes showing signs such as cough, shortness of breath, and others	No			No	No		Yes	last month	Use masks, Social distance, Hand wahsing	Yes, I purchase it	Yes, I purchase it	No, I do not have access	No, I do not have access	Very affordable	Somewhat affordable	Not affordable	Not affordable	Easy to find	Easy to find	Not easy to find	Easy to find	Health facility, Friend or relative	Health facility, Friend or relative, CCG	To a great extent	I stopped working and so no enough meals		To a great extent	i am in alot of credits but i still owe my landlord for four months		It has not changed		i fight for my child	To a great extent	physiotherapy had closed for children		It has not changed		i put all in the hands of God	It has not changed		maybe i just dont know
Yes	20-29	Female	Senior Secondary	6-11	Male	Physical	sickle cell	Corona virus is a disease that can be contracted from other people and can be prevented through hand wash, face mask etc	No			No	No		Yes	last week	Use masks, Social distance, Hand wahsing	Yes, I purchase it	No, I do not have access	No, I do not have access	Yes, I purchase it	Very affordable	Not affordable	Not affordable	Not affordable	Easy to find	Easy to find	Not easy to find	Easy to find	Television	Television, Friend or relative	To a great extent	i have no business now, i have no money. My husband is a general worker and so his job is impacted badly and there is currently no one to help me.		To a great extent	There is no enough money to pay for rentals some family members helped a little.		It has not changed		I love my child, i pass through alot of challenges, he got sick prior to covid 19 but am here for him	To a great extent	It is so difficult for me to buy medicine, i had no money to buy good diet food for my child. My friends, family members, CCGs and other people help me.		To a great extent	he demands alot of food, drink and other food but i cant buy.		To a great extent	he doesn't get what he wants and so that troubles him alot
Yes	50-59	Female	Primary level	16-20	Male	Physical, cp	cp	This is the disease that show signs such as couph, chest pains, shortness of breath.	No			No	No		Yes	last month	Use masks, Social distance, Reduce contact with others	Yes, I purchase it	No, I do not have access	No, I do not have access	No, I do not have access	Very affordable	Not affordable	Not affordable	Not affordable	Easy to find	Easy to find	Easy to find	Easy to find	Radio	Radio, Television, Friend or relative	To a great extent	i cant give my child the same number of meals as before, some days i dont have food. i have not received any help from any one.		To a great extent	because i lost my buisness, i find it hard to pay for my rentals. my other son help me a little bit		To a great extent	my child moves alot sometimes though no big change		It has not changed		only medicine is hard for me to buy	To a small extent	iam strong i pray alot. but it is difficult if you cant provide for the family		It has not changed		not very much he moves around though
Yes	40-49	Female	Early Childhood Education level	12-15	Female	Physical, Hearing		I have to be home, wear masks and wash hands.	No			No	No		Yes	last month	Use masks, Social distance, Hand wahsing, Reduce contact with others	Yes, I purchase it	No, I do not have access	No, I do not have access	No, I do not have access	Very affordable	Not affordable	Not affordable	Not affordable	Easy to find	Easy to find	Somewhat easy to find	Easy to find	Radio, Friend or relative	Radio, Television, Health facility, Friend or relative	To a great extent	i cant buy enough food because i dont have any business now. i dont have money to buy meat. i can only manage 1 meal a day than two meals before covid. no one assisted me.		To a great extent	i currently dont manage to pay rentals, my landlord will chase me one day and i dont know where i will go with my child.		To a great extent	My child moves alot with the friends, i think he eats in their houses. i am afraid sometimes.		It has not changed		i only go there to get medicine	To a great extent	i think too much about his education, i cant manage to pay for his basic education		It has not changed		i cant see that change
Yes	20-29	Female	Primary level	3-5	Male	Physical		We can prevent ourselves from it by social distance and washing our hands regularly	No			No	No		Yes	In October 2020	Use masks, Social distance, Hand wahsing, Reduce contact with others	Yes, I purchase it	Yes, I purchase it	No, I do not have access	Yes, I purchase it	Very affordable	Very affordable	Somewhat affordable	Very affordable	Easy to find	Easy to find	Somewhat easy to find	Easy to find	Radio, Television, Health facility	Radio, Television, Health facility, Friend or relative	To a great extent	Our diet has changed we on longer have some food staffs. My child's weight keeps on changing from time to time.		To a great extent	Low income because my husband's business is running slow. We have missed payments on rentals.		It has not changed		My child is safe am always with him.	To a small extent	We are able to access healthcare services. But medication is a challenge because what they prescribe for my child is expensive.		It has not changed		Am not stressed.	It has not changed		My child is well
Yes	40-49	Female	Primary level	12-15	Female	Physical, Cognitive		This is the disease that can be transmitted through shake of hands	No			Yes	No		Yes	a month ago	Use masks, Social distance, Hand wahsing, Reduce contact with others	Yes, I purchase it	No, I do not have access	No, I do not have access	No, I do not have access	Very affordable	Not affordable	Not affordable	Not affordable	Easy to find	Easy to find	Somewhat easy to find	Easy to find	Radio, Health facility	Radio, Health facility	To a great extent	My husband stopped working, my child doesn't access food like before. we currently only eat once per day that three times before Corona. her weight has drastically gone down.		To a great extent	i live in my house , but i live with 8 other people.		It has not changed		my child is always home	To a great extent	appointments reduced, medicine that was given finished, i havent gone there yet but am thinking of going. transport is very difficult		To a great extent	i have difficult times to think of transport in getting my child to school, food and other supplies		To a small extent	she gets upset and cries when she needs the food but i cant provide
Yes	40-49			6-11	Male	Physical, speech		corona virus is the disease that comes through hand shake	No			No	No		Yes	2 months ago	Use masks, Social distance, Hand wahsing	Yes, I purchase it	No, I do not have access	No, I do not have access	No, I do not have access	Very affordable	Not affordable	Not affordable	Not affordable	Easy to find	Somewhat easy to find	Somewhat easy to find	Easy to find	Television, Health facility, Friend or relative	Radio, Television, Health facility	To a great extent	i had no enough money to buy food. because i had paused doing my small business. i continued after sometime		To a great extent	i almost failed to pay my rentals		To a great extent	my child only eat once at home so he somehow started moving around the compound		It has not changed		i don't take my child to the clinic now, i only go when have an appointment	It has not changed		am a fighter, and i pray to gain courage	It has not changed		he cries alot when he needs food but he knows when i dont have
Yes	30-39	Female	Senior Secondary	12-15	Male	Physical, Cognitive		It's an airborne disease	No			Yes	No		Yes	A week ago	Use masks, Social distance	Yes, I purchase it	Yes, I purchase it	Yes, I purchase it	Yes, I purchase it	Very affordable	Very affordable	Very affordable	Very affordable	Easy to find	Easy to find	Somewhat easy to find	Easy to find	Radio, Television, Health facility, Internet	Radio, Television, Health facility, Internet	It has not changed		We are able at least to have adequate food for everyone	To a small extent	We have low income good thing the house is ours it couldn't have been worse if we were paying rentals.		It has not changed		My child is safe because every time there is Some one watching my child.	It has not changed		It's challenging to access healthcare service because the lockdown	It has not changed		Am fine am not stressed	It has not changed		My child is well
Yes	20-29	Female	Junior Secondary	3-5	Male	Physical, Cognitive		Wearing face masks and washing hands can protect us from COVID-19	No			Yes	No		Yes	Some days ago	Use masks, Social distance, Hand wahsing	Yes, I purchase it	Yes, I purchase it	Yes, I purchase it	Yes, I purchase it	Very affordable	Very affordable	Somewhat affordable	Very affordable	Easy to find	Easy to find	Somewhat easy to find	Easy to find	Radio, Television, Health facility, Internet, Social media	Radio, Television, Health facility, Friend or relative, Internet, Social media	To a great extent	Low food consumption. We received some assistance of food from someone in the community.		To a small extent	Low income because my business is no longer operating		It has not changed		My child is safe	To a great extent	We are not able to go for physiotherapy		It has not changed		Am not stressed about COVID 19 just want things to go back to normal	It has not changed		My is not able to express feelings
Yes	40-49	Female	Primary level	16-20	Male	Cognitive		You have covid-19 you will have symptoms like coughing and high fever	No			No	No		No		Use masks, Hand wahsing	Yes, I purchase it	Yes, I purchase it	No, I do not have access	Yes, I purchase it	Very affordable	Very affordable	Don't know/unsure	Very affordable	Easy to find	Easy to find	Not easy to find	Easy to find	Television	Television	To a small extent	We have less food at home		It has not changed		The house we are living is ours. There is always some one home to care for my child.	It has not changed		My child is not at risk am able to care for my child	It has not changed		We are able to access general healthcare but for physiotherapy and playtherapy they are not available	To a great extent	Am scared if the virus gets out of control in our country we will die		It has not changed		My child is doing fine mentally
Yes	60 and older	Female	Primary level	3-5	Female	Hearing		Its a respiratory disease	No			Yes	No		Yes	Some days ago	Use masks, Hand wahsing	Yes, I purchase it	Yes, I purchase it	Yes, I purchase it	Yes, I purchase it	Very affordable	Very affordable	Very affordable	Very affordable	Easy to find	Easy to find	Somewhat easy to find	Easy to find	Television	Television	It has not changed		At least we are able to have all the meals.	It has not changed		We have our own house	It has not changed		My child is safe	To a great extent	We are not able to access healthcare service like physiotherapy		To a small extent	Covid-19 has affected my way of life		It has not changed		My child is coping up well
Yes	40-49	Female	Junior Secondary	6-11	Female	Physical		We can prevent COVID 19 by keeping ourselves clean and wearing face masks.	No			No	No		No		Use masks, Social distance, Hand wahsing	Yes, I purchase it	Yes, I purchase it	Yes, I purchase it	Yes, I purchase it	Very affordable	Very affordable	Very affordable	Very affordable	Easy to find	Easy to find	Easy to find	Easy to find	Radio, Television, Health facility, Friend or relative, Internet, Social media	Radio, Television, Health facility, Friend or relative, Internet, Social media	It has not changed		We at least manage to have food at home.	It has not changed		We have a stable house and there is always someone at home to care for my child	It has not changed		My child is not at risk of anything I make sure my child is safe and	It has not changed		We are able to access healthcare whenever my child is sick	It has not changed		Am not stressed or worried like others	It has not changed		My child is doing fine
Yes	60 and older	Female	Early Childhood Education level	12-15	Male	Physical		It's a disease that comes when you touch an infected surface	No			No	No		No		Use masks, Hand wahsing	Yes, I purchase it	Yes, I purchase it	Yes, I purchase it	Yes, I purchase it	Very affordable	Somewhat affordable	Somewhat affordable	Very affordable	Easy to find	Easy to find	Somewhat easy to find	Easy to find	Radio, Television	Radio, Television	To a great extent	Not able to have enough food. We haven't received any assistance related to food.		To a great extent	We are failing to pay rentals because my husband is not working		To a great extent	Am not able to fully take care my child because have to look money so I leave him home		To a great extent	Not able to access healthcare because of the distance to the clinic and transportation is a challenge		To a great extent	I don't know how we are going to survive if the pandemic continues that makes me worried and sacred		It has not changed		My child is fine
[truncated: 5 more columns]
