# Supplementary material for: Rapid health impact assessment of COVID-19 on families with children with disabilities living in low-income communities in Lusaka, Zambia
Source: PLoS One. 2021 Dec 15;16(12):e0260486. doi: 10.1371/journal.pone.0260486 (PMC8673599; doi:10.1371/journal.pone.0260486)
Supplement: S1 Data — (ZIP) [file pone.0260486.s001.zip › DiD Health Facility Supervisor Data.xlsx]

## Sheet: Form Responses 1
Are the following available? [PPE]	Are the following available? [Soap]	Are the following available? [Hand sanitizer]	Are the following available? [Information]	Are the following available? [Guidelines on COVID-19 safety practices]	Are there adequate amount of supplies of the following items? [PPE]	Are there adequate amount of supplies of the following items? [Soap]	Are there adequate amount of supplies of the following items? [Hand sanitizer]	Are there adequate amount of supplies of the following items? [Information]	Are there adequate amount of supplies of the following items? [Guidelines on COVID-19 safety practices]	What proportion of staff use COVID-19 safety practices? [PPE]	What proportion of staff use COVID-19 safety practices? [Soap]	What proportion of staff use COVID-19 safety practices? [Hand sanitizer]	What proportion of staff use COVID-19 safety practices? [Information]	What proportion of staff use COVID-19 safety practices? [Guidelines on COVID-19 safety practices]	What proportion of patient’s use COVID-19 safety practices? [PPE]	What proportion of patient’s use COVID-19 safety practices? [Soap]	What proportion of patient’s use COVID-19 safety practices? [Hand sanitizer]	What proportion of patient’s use COVID-19 safety practices? [Information]	What proportion of patient’s use COVID-19 safety practices? [Guidelines on COVID-19 safety practices]	Notes	Has the clinic schedules and format changed?	If yes, how have the clinic schedules and format changed? If no, use space to enter comments from participant.	Has staff availability changed?	If yes, how has staff availability changed? If no, use space to enter comments from participant.	Have NGO support services changed?	If yes, how has NGO support services changed? If no, use space to enter comments from participant.	Have different types of interventions changed? (medical, nutrition, therapy)	If yes, how have different types of interventions changed? If no, use space to enter comments from participant.	Have facilities/health staff access to medications changed?	If yes, how have facilities/health staff's access to medications changed? If no, use space to enter comments from participant.	Have families access to medications changed?	If yes, how have families access to medications changed? If no, use space to enter comments from participant.	Have safety procedures changed?	If yes, how have safety procedures changed? If no, use space to enter comments from participant.	Has access to follow-up appointments changed?	If yes, how has access to follow-up appointments changed? If no, use space to enter comments from participant.	Have there been other changes? Specify what the changes are and how they have changed.	3. What changes have you seen as direct or indirect result of COVID-19 in families with children with disabilities? Please provide additional details.	3a. Changes in food access and nutrition	3b. Changes in perceptions toward children with disabilities	3c. Changes in housing and livelihood	3d. Changes in stress and mental well-being	3e. Changes in access to health care	3f. Changes in access to education	3g. Changes in safety and risk of separation	4. What have communities done to mitigate risk for children with disabilities?	5. How have you seen the role of CCGs change in the past few months - in what ways?	6. What are your training needs about COVID-19 and supporting families with a child with a disability?	7. What are some recommendations for the government leadership to support families with children with disabilities, communities and you during COVID-19?
Available	Available	Available	Available	Available	Not adequate supplies	Adequate supplies	Not adequate supplies	Adequate supplies	Adequate supplies	Half	All	A few	All	All	All	All	A few	All	All		No	The schedule is still the same	No		Yes	We are receiving more support	No		No		No		Yes	We have make sure patients obverse social distance and we attend to patients faster to reduce the time they spend at the clinic.	Yes	Those that are on ART are now receiving drugs for fours months instead of three months to avoid them coming to the clinic regularly.	No other changes.	Some families have lost their source of income.	Less food nutritious food for the family because they have less or no income at all.	People in the community are now more accommodating to children with disabilities.	Some have lost their housing because they can't pay rentals.	Care givers are anxious and depressed because they can't find assistance.	They delay coming to the clinic until the child is critically ill.	Schools had closed and others can't access education.	Children are being neglected because care givers are looking for money.	They share information on how to prevent COVID-19	Their role has not changed	Training is enough we need to implement now.	They should provide transportation for families with children with disabilities to school and to the clinic. They should provide masks. Train care givers with skills that will help them provide for the family. They should put a lot of boarding schools for children with disabilities.
Available	Available	Available	Available	Available	Not adequate supplies	Not adequate supplies	Not adequate supplies	Adequate supplies	Adequate supplies	A few	Half	A few	Most	Half	Half	Most	A few	Most	A few		Yes	working shifts have changed, some staff have been moved.	Yes	some staff have been moved to covid centres	Yes	some routine support changed, they had closed	Yes	some patients were not admitted event there was no need to, things are a bit normal now.	Yes	access became limited	Yes	there is shortage at the facility	Yes	everyone was required to follow guidelines	Yes	the frequency changed, only a few appointments to clients	none	i think that poverty increased in that their small businesses were shut down, those who worked in big shops, jobs ended	like said there was no money to buy food hence limited number of meals	i think there was more attention to the children by parents, they learnt more of their needs	they had difficulties to pay rentals others shifted	they had to stress on caring for their children	clinics were closed for children	schools were closed	other children were taken to other members of the family	there was nothing much because of lack of support	they had to start calling families than usual contact.	not really, but maybe training CCGs with more information	1. Govt should bring services like schools, recreation facilities close to the CWDs families.
Available	Available	Not available	Available	Available	Not adequate supplies	Not adequate supplies	Not adequate supplies	Adequate supplies	Adequate supplies	A few	Most	A few	Most	Most	A few	A few	None	Most	Half	so most have the information, but still have mixed feelings and lazy to use the masks. Most PPE is available only to those that do screening of COVID 19	Yes	The number of appointments and times have reduced for clients. Clinic for children was closed. only critical cases could be attended.	Yes	only a few staff members reported for work not everyone reported everyday like always	Yes	there was seen some stakeholders coming through to help with PPE	Yes	admissions was limited to only a few with critical conditions in all cases	Yes	There was some kind of shortage at the clinic	No	they come when need be i think	Yes		Yes	only a few follow ups are done, most of them done on phone		most of them lost their small business, they couldn't go out for services	some companies and businesses closed, so not every one had money to buy food	i don't think anything changed	most of the families had no money to continue paying for rentals	i don't know	clinic for children closed at some point, so they had only a few appointments	Schools had closed, and many CWDs are not in school anyway	some CWDs were taken to their relatives in the village	am not aware	They included messages on COVID 19 safety practices for CWDs	i think i do- more covid 19 practices	I think government should supply CWDs with food, Social cash transfer should be consistence.
Available	Available	Available	Available	Available	Not adequate supplies	Not adequate supplies	Not adequate supplies	Adequate supplies	Adequate supplies	Half	All	All	All	Most	A few	None	None	A few	A few		Yes	We have limited space we can't manage to see everyone at same time	No	We still have the same number of staff	Yes	Some NGOs have stopped supporting	Yes	Reduced number of visitations	I don't know		No	It's the same as before COVID -19 shortage of medications they have to and buy	Yes	More washing points have been put in place	I don't know		No other changes	Some children have become worse because the luck exercise	It difficult for some families to find food even just simple food staffs for nutrition of the child.	They are now been accepted in the community	No income and failure of business because of resistrictions. Failure to pay rentals	They are stressed and worried	Not able to access healthcare because of resistrictions especially for those who need physiotherapy	They don't go to school	They areneglected because parents have to look for food	No interventions	They have not changed but just reduced on the time they visit the children	Need more education on prevention. Especially on how to use the PPE correctly	Should put up a lot of special schools or even just locating some classrooms for children with disabilities in the already existing schools. Employment for the care givers so that they can be self sustaining. They should also provide transportation for them when they are coming to the clinic and going to school.
Available	Available	Available	Available	Available	Adequate supplies	Adequate supplies	Adequate supplies	Adequate supplies	Adequate supplies	Half	All	A few	Most	Half	Half	All	None	Most	Half		Yes	Changed to once in a week from twice. Time changed by half 30mins from 1hr	Yes	Work in schedules	Yes	Stake holders increased support	Yes	You meet only critical cases. No admissions to all	No	Still the same	Yes	Would access the facilities as much as they could	Yes	Points to wash hands and social distance.	Yes	Few appointments so to decongest. Longer appointment dates	No other changes		They don't have enough food, most of them stopped working	Changed in that they had to be with CWDs most of the time. They spent time with them.	No income, so difficult to pay rent and obviously shift	When there is no money, food, rentals it affected them highly.	They couldn't access the health facility when they needed to.	Schools closed	No rentals meant shifting or taking their cwd to their grandparents or other people	Ccgs went in the field for encouragement and emotional support as well as report critical cases.	There was no personal contact with families both families and ccgs were scared to meet. Most of their work was around COVID -19	Enhancing my understanding on how best I can deliver message around COVID-19	I think families with CWDs should be priority when it comes to social cash transfer and other emergency funds. We should deliver PPEs for families like hand wash, hand sanitizer, food and other supplies.
Available	Available	Not available	Available	Available	Not adequate supplies	Not adequate supplies	Not adequate supplies	Adequate supplies	Adequate supplies	Most	All	Most	All	All	Half	Most	None	All	All		Yes	Given days to come to the clinic	No	Still the same	Yes	More support has come in to help with PPEs	No	No change	No	Still the same	No	Still the same	Yes	Entry points have washing hands supplies.	Yes	Patients have been put in groups so that they can be managed well.	No other changes		No change they are still having challenges with access to adequate food.	They are beginning to accept them.	No business and some have lost housing	They are stressed	No physiotherapy but for general consultation they are able to access	Most of my CWDs are in school	They are been neglected	I don't know	No change of their roles	We need at least visual aids when giving information to the people	Need more special schools.
Available	Available	Not available	Available	Available	Not adequate supplies	Not adequate supplies	Not adequate supplies	Adequate supplies	Adequate supplies	Most	All	Most	All	All	A few	None	None	Most	Most		Yes	We used to use a school near by for under five clini in order to decongest the facility.	Yes	Like the department I am in we never had shifts but now we are divided in shifts.	Yes	We are receiving more support now	I don't know		I don't know		Yes	They are receiving medication in advance	Yes	More hand washing points. Attending to critical cases	Yes	Appointments are now time based	No other changes		No access to adequate food.	Have not seen any change	It's a challenge for families that have many children to care and provide for children with disabilities because they have to look after other children as well. Most of the families depend on hand to mouth so if that day they don't have money they will not have food.	More stress because they need to look for food and other family needs	We have no physiotherapy for children with disabilities as at now	Most of the children have visited can't manage to go to school because they can't manage to pay the school fees and transportation.	Some are at high risk of being neglected	Not on community level but on household level	It has not really changed but it's challenging for them because this time when they visit the families the family is expecting hand outs from them or they think they have brought PPEs.	At least to be trained in sign language so that we are able to reach to those with hearing impairment	Families with children with disabilities should be the first priority when giving social cash transfer and even when they are giving the COVID 19 relief money. Families need empowerment. We need a lot of special schools nearer to the communities.
[truncated: 3 more columns]
